# Supplementary material for: Novel Dual-Target Kinase Inhibitors of EGFR and ALK Were Designed, Synthesized, and Induced Cell Apoptosis in Non-Small Cell Lung Cancer
Source: Molecules. 2023 Feb 21;28(5):2006. doi: 10.3390/molecules28052006 (PMC10004195; doi:10.3390/molecules28052006)
Supplement: Supplementary file 1 [file molecules-28-02006-s001.zip]

Archive with 1 entries (1 files):
- molecules-2201780-supplementary.pdf
